# Supplementary material for: Impact of Serum Uric Acid Level on Systemic Endothelial Dysfunction in Patients with a Broad Spectrum of Ischemic Heart Disease
Source: J Clin Med. 2021 Sep 30;10(19):4530. doi: 10.3390/jcm10194530 (PMC8509425; doi:10.3390/jcm10194530)
Supplement: Supplementary file 1 [file jcm-10-04530-s001.zip]

Archive with 4 entries (3 files):
- jcm-1388613-supplementary/Table S1-3/
- jcm-1388613-supplementary/Table S1-3/Table S1.pdf
- jcm-1388613-supplementary/Table S1-3/Table S2.pdf
- jcm-1388613-supplementary/Table S1-3/Table S3.pdf
